# Supplementary material for: SPTBN1 Mediates the Cytoplasmic Constraint of PTTG1, Impairing Its Oncogenic Activity in Human Seminoma
Source: Int J Mol Sci. 2023 Nov 29;24(23):16891. doi: 10.3390/ijms242316891 (PMC10707054; doi:10.3390/ijms242316891)
Supplement: Supplementary file 1 [file ijms-24-16891-s001.zip]

Archive with 1 entries (1 files):
- ijms-2708860-supplementary.pdf
